# Supplementary material for: IL-22-dependent dysbiosis and mononuclear phagocyte depletion contribute to steroid-resistant gut graft-versus-host disease in mice
Source: Nat Commun. 2021 Feb 5;12:805. doi: 10.1038/s41467-021-21133-3 (PMC7865028; doi:10.1038/s41467-021-21133-3)
Supplement: Supplementary file 4 — Source Data [file 41467_2021_21133_MOESM4_ESM.xlsx]

## Sheet: Fig1
Fig1a body weight
	Saline	Saline	Saline	Saline	Saline	Saline	Saline	Saline	Saline	Saline	Saline	Saline					Dex-1	Dex-1	Dex-1	Dex-1	Dex-1	Dex-1	Dex-1	Dex-1	Dex-1	Dex-1	Dex-1	Dex-1					Dex-4	Dex-4	Dex-4	Dex-4	Dex-4	Dex-4	Dex-4	Dex-4	Dex-4	Dex-4							TCD-BM
0	100	100	100	100	100	100	100	100	100	100	100	100					100	100	100	100	100	100	100	0	100	100	100	100					100	100	100	100	100	100	100	100	100	100							100
3	82.6087	81.8182	85.7143	80.7692	92.3077	86.3636	88.8889	86.9565	91.6667	90.9091	86.3636	86.3636					81.8182	86.9565	83.3333	86.3636	86.3636	86.9565	86.3636	69.2308	75	79.1667	86.6667	85.7143					90	84.2105	84.2105	89.4737	89.4737	86.6667	80.9524	88.2353	85	88.8889							80
6	73.913	68.1818	76.1905	73.0769	84.6154	77.2727	81.4815	78.2609	83.3333	81.8182	72.7273	77.2727					77.2727	69.5652	70.8333	77.2727	72.7273	73.913	72.7273	80.7692	87.5	83.3333	76.6667	78.5714					75	73.6842	73.6842	73.6842	78.9474	73.3333	76.1905	76.4706	75	77.7778							70
8				73.0769		72.7273	66.6667	69.5652	75	72.7273		72.7273					86.3636	73.913	75	77.2727	72.7273	78.2609	81.8182	88.4615	95.8333	91.6667	73.3333	71.4286					75	78.9474	78.9474	73.6842	84.2105	73.3333	80.9524	82.3529	75	77.7778							85
10																	86.3636	82.6087	83.3333	81.8182	72.7273	91.3043	77.2727	80.7692	87.5	83.3333	73.3333	75					80	82.4571	78.9474	73.6842	80.247	73.3333	80.9524	82.3529	75	77.7778							90
12																	86.3636	82.6087	83.3333	81.8182		82.6087	77.2727	76.9231	83.3333	91.6667	73.3333	75					80	84.2105	78.9474	73.6842	78.9474	66.6667	90.4762	88.2353	75	83.3333							90
15																	81.8182	82.6087	83.3333	81.8182		95.6522	77.2727	76.9231	83.3333	95.8333	76.6667	78.5714					82	85	82	75	78.9474	66.6667	90.4762	88.2353	75	83.3333							100
18																	72.7273	82.6087	83.3333	86.3636			77.2727	73.0769	79.1667	91.6667	76.6667	85.7143					80	78.9	80.25	68.421	80.247	62	90.4762	88.2353	80	77.7778							100
20																	70.1245	82.6087	79.1667	86.3636			77.2727	69.2308	75	91.6667	70	89.2857					80	78.9474	84.2105	68.421	84.2105		88	85	75	74							100
22																	70.1245	73.913	79.1667	81.8182			77.2727	69.2308	79.1667	79.1667	70	82.1429					75	78.9	84.2105	68.421	84.2105		85	80	75	75							105
25																		69.5652		81.8182				69.2308	75	91.6667	70	75					75	78.9474	84.2105	68.421	84.2105				75	77.7778							105
27																		69.5652		81.8182				69.2308	79.1667	79.1667	63.3333	67.8571					75	78	82	68	84												105
30																		65.2174		72.7273					75	79.1667	63.3333	67.8571					72	75	80	68	82												105
Fig1a survival
	Saline	Dex-1	Dex-4	TCD-BM
7	1
7	1
23		1
25		1
30		0
30		0
30		0
30		0
30		0
8	1
8	1
10	1
11	1	1
11	1
7	1
8	1
9	1
9	1
9	1
24		1
15		1
30		0		0
28		1
19			1
23			1
23			1
25			1
27			1
30			0	0
30			0	0
30			0	0
30			0	0
30			0	0
30				0
30				0
Fig1b-Reg3g					ST2				TNFR1
TCD-BM	1-DEX	4-DEX			WT-TCD	1-DEX	4-DEX		TCD-BM	1-DEX	4-DEX	pg/ml
14.156	213915	497755	pg/ml		55.3476	65.093	141.631		1524.2	3935.32	9222.47	pg/ml
18.403	359808	536411	pg/ml		42.0204	87.7785	133.925		1230.1	2845.07	11094.6	pg/ml
22.99	233093	552629	pg/ml		37.0237	89.8343	112.166		580.7	2024.11	11834.5	pg/ml
22.9109	241963	428017	pg/ml		54.0563	66.2547	104.904		857.4	1929.81	10826.5	pg/ml
Fig1c
TCD-BM	DEX-1	DEX-4
4.2	1.7	2.3
3.7	1.6	3.1
3.6	1.9	4
4.1	1.6	3.7
5.4	0.54386	0.957143
6.5	0.511364	1.57317
4.5	0.33871	2.19149
5.8	0.313725	1.14286
Fig1d
	Grade 0	Grade 1	Grade 2	Grade 3	Grade 4
TCD-BM	75	25
DEX-1			25	50	25
DEX-4		0	0	25	75
Fig1e-IFNg+CD4
	PBS	PBS	PBS	PBS	DEX	DEX	DEX	DEX
SPL	34.3	27.9	22.3	34.8	16.3	17.5	21.7	17.8
MLN	74.7	76	72.4	73.5	66	65.9	49.9	67.7
COLON	81.2	80.3	69.3	71.2	54.6	51.7	62.7	51
Fig1e-IFNg+CD8
	PBS	PBS	PBS	PBS	DEX	DEX	DEX	DEX
SPL	46.4	45.6	39.1	39.7	36.5	29.2	28.1	32.7
MLN	57.7	61.4	53.2	52.9	51.6	42.7	34.5	50.3
COLON	53	62.1	41.3	46.8	32.8	23.3	39.4	20.7
Fig1f-IL17A+CD4
	PBS	PBS	PBS	PBS	DEX	DEX	DEX	DEX
SPL	2.98	2.76	1.8	3.49	2.39	1.7	1.74	1.65
MLN	3.76	2.72	3.61	1.54	2.68	4.71	3.8	3.01
COLON	1.5	1.78	1.67	1.41	0.81	2	1.08	1.08
Fig1f-IL17A+CD8
	PBS	PBS	PBS	PBS	DEX	DEX	DEX	DEX
SPL	3.03	2.83	1.94	2.6	1.45	2.45	1.47	1.85
MLN	2.2	1.47	0.69	0.75	1.23	1.61	1.83	1.73
COLON	0.74	1	0.92	0.75	0.44	0.92	0.71	1.12
Fig1f IL17A+IL22+CD4
	PBS	PBS	PBS	PBS	DEX	DEX	DEX	DEX
SPL	0.36	0.18	0.47	0.56	0.24	0.28	0.23	0.29
MLN	0.25	0.11	0.068	0.096	0	0.25	0	0.1
COLON	0.027	0.027	0.079	0.043	0	0.13	0	0
Fig1f IL17A+IL22+CD8
	PBS	PBS	PBS	PBS	DEX	DEX	DEX	DEX
SPL	0	0	0	0	0	0.049	0	0
MLN	0	0	0	0	0	0	0	0
COLON	0	0	0.042	0	0.073	0	0	0.062
Fig1f IL17A-IL22+CD4
	PBS	PBS	PBS	PBS	DEX	DEX	DEX	DEX
SPL	1.07	0.66	1.27	0.92	0.72	0.68	0.65	0.97
MLN	0.33	0.33	0.068	0.096	0	0	0.28	0.3
COLON	0.35	0.055	0.11	0	0.081	0.1	0.15	0.077
Fig1f IL17A-IL22+CD8
	PBS	PBS	PBS	PBS	DEX	DEX	DEX	DEX
SPL	0.18	0.072	0.14	0.022	0	0	0.15	0.05
MLN	0.059	0.031	0.047	0.058	0.21	0	0	0.058
COLON	0.16	0.046	0.042	0.031	0	0.048	0	0
[truncated: 7 more columns]

## Sheet: Fig2
Fig2A# IL17A+CD4
	NO DEX	NO DEX	NO DEX	NO DEX	NO DEX	NO DEX	NO DEX	DEX-1	DEX-1	DEX-1	DEX-1	DEX-1	DEX-1	DEX-1	DEX-4	DEX-4	DEX-4	DEX-4	DEX-4	DEX-4	DEX-4
Spleen	630	990	495	2745	1125	870		442.2	577.5	260.7	943.8				1515	2220	700	400	650	870	290
MLN	5914.5	10368	6192	7603.5	10911	7243.5		1179	2853	4156	6477				2359.5	8389.5	4079	2912	2082	5988	1426
Fig.2A# IL17A+CD8
	NO DEX	NO DEX	NO DEX	NO DEX	NO DEX	NO DEX	NO DEX	DEX-1	DEX-1	DEX-1	DEX-1	DEX-1	DEX-1	DEX-1	DEX-4	DEX-4	DEX-4	DEX-4	DEX-4	DEX-4	DEX-4
Spleen	2085	3480	660	5235	3060	1365		316.8	531.3	1138.5	3484.8				1260	1020	230	250	390	850	520
MLN	1401	1473	2673	1797	1617	3582		108	234	651	1001				138	1242	175	224	163	255	80
Fig2A%IL17A+CD4
	NO DEX	NO DEX	NO DEX	NO DEX	NO DEX	NO DEX	NO DEX	DEX-1	DEX-1	DEX-1	DEX-1	DEX-1	DEX-1	DEX-1	DEX-4	DEX-4	DEX-4	DEX-4	DEX-4	DEX-4	DEX-4
Spleen	0.75	0.6	0.91	1.12	0.65	1.33		0.12	0.25	0.035	0.074				1.66	3.74	0.57	0.2	0.36	0.51	0.33
MLN	7.56	9.76	9.33	7.62	10.2	9.11		5.6	8.31	6.94	10.1				9.1	9.4	4.2	6.79	4.66	7.99	5.03
Fig2A%IL17A+CD8
	NO DEX	NO DEX	NO DEX	NO DEX	NO DEX	NO DEX	NO DEX	DEX-1	DEX-1	DEX-1	DEX-1	DEX-1	DEX-1	DEX-1	DEX-4	DEX-4	DEX-4	DEX-4	DEX-4	DEX-4	DEX-4
Spleen	0.83	0.56	0.32	0.83	0.55	0.5		0.3	0.5	0.58	1.44				0.75	0.68	0.091	0.055	0.096	0.2	0.14
MLN	2.03	1.52	3.12	2.1	1.61	3.1		0.25	0.46	0.87	1.05				0.77	0.98	0.22	0.42	0.37	0.42	0.37
Fig2B-# IL17A+IL-22+CD4
	NO DEX	NO DEX	NO DEX	NO DEX	NO DEX	NO DEX	NO DEX	DEX-1	DEX-1	DEX-1	DEX-1	DEX-1	DEX-1	DEX-1	DEX-4	DEX-4	DEX-4	DEX-4	DEX-4	DEX-4	DEX-4
Spleen	330	225	45	120	120	0		46.2	118.8	23.1	128.7				270	285	170	110	190	120	40
MLN	505.5	1176	1237.5	700.5	1104	1149		215	757	837	1088				565.5	1557	938	810	627	1582	407
Fig2B-# IL17A+IL-22+CD8
	NO DEX	NO DEX	NO DEX	NO DEX	NO DEX	NO DEX	NO DEX	DEX-1	DEX-1	DEX-1	DEX-1	DEX-1	DEX-1	DEX-1	DEX-4	DEX-4	DEX-4	DEX-4	DEX-4	DEX-4	DEX-4
Spleen	180	180	90	330	660	90		26.4	178.2	151.8	735.9				615	630	30	70	180	230	80
MLN	304.5	220.5	433.5	309	319.5	673.5		42	179	184	219				75	856.5	145	194	161	159	79
Fig2B %IL17A+IL-22+CD4
	NO DEX	NO DEX	NO DEX	NO DEX	NO DEX	NO DEX	NO DEX	DEX-1	DEX-1	DEX-1	DEX-1	DEX-1	DEX-1	DEX-1	DEX-4	DEX-4	DEX-4	DEX-4	DEX-4	DEX-4	DEX-4
Spleen	0.4	0.14	0.083	0.049	0.069	0		0.12	0.25	0.035	0.074				0.3	0.48	0.14	0.054	0.11	0.071	0.045
MLN	0.65	1.11	1.86	0.7	1.03	1.44		1.02	2.21	1.4	1.69				2.18	1.75	0.97	1.89	1.4	2.11	1.44
Fig2B-IL17A+IL-22+CD8
	NO DEX	NO DEX	NO DEX	NO DEX	NO DEX	NO DEX	NO DEX	DEX-1	DEX-1	DEX-1	DEX-1	DEX-1	DEX-1	DEX-1	DEX-4	DEX-4	DEX-4	DEX-4	DEX-4	DEX-4	DEX-4
Spleen	0.072	0.029	0.044	0.052	0.12	0.033		0.019	0.026	0.13	0.12				0.36	0.42	0.012	0.015	0.044	0.055	0.022
MLN	0.44	0.23	0.51	0.36	0.32	0.58		0.098	0.25	0.24	0.23				0.42	0.67	0.18	0.37	0.37	0.26	0.37
Fig2C-# IL-22+CD4
	NO DEX	NO DEX	NO DEX	NO DEX	NO DEX	NO DEX	NO DEX	DEX-1	DEX-1	DEX-1	DEX-1	DEX-1	DEX-1	DEX-1	DEX-4	DEX-4	DEX-4	DEX-4	DEX-4	DEX-4	DEX-4
Spleen	1113	1246.5	2850	1600	3600	345		970.2	2112	1247.4	2220.9				4950	2610	6080	10040	7250	4850	4280
MLN	2079	2538	3240	3085.5	2671.5	3876		1073	3157	3958	3824				1858.5	8610	7654	2889	4486	9130	4215
Fig2C-# IL-22+CD8
	NO DEX	NO DEX	NO DEX	NO DEX	NO DEX	NO DEX	NO DEX	DEX-1	DEX-1	DEX-1	DEX-1	DEX-1	DEX-1	DEX-1	DEX-4	DEX-4	DEX-4	DEX-4	DEX-4	DEX-4	DEX-4
Spleen	13620	19770	3375	19380	7914	5250		5171.1	16899.3	16127.1	30825.3				28440	26160	41950	59020	41540	37110	43140
MLN	3079.5	3222	5763	3751.5	4018.5	7999.5		7000	7851	7383	8071				21060	24448.5	13993	11138	18972	20540	20960
Fig2C-IL-22+CD4
	NO DEX	NO DEX	NO DEX	NO DEX	NO DEX	NO DEX	NO DEX	DEX-1	DEX-1	DEX-1	DEX-1	DEX-1	DEX-1	DEX-1	DEX-4	DEX-4	DEX-4	DEX-4	DEX-4	DEX-4	DEX-4
Spleen	3.3	7.51	0.52	0.66	2.08	0.53		2.01	4.15	1.59	2.46				5.44	4.4	4.98	4.96	4.04	2.86	1.45
MLN	2.66	2.39	4.88	3.09	2.49	4.87		5.1	9.2	6.61	5.94				7.17	9.65	7.88	6.73	10	12.2	14.9
Fig2C-IL-22+CD8
	NO DEX	NO DEX	NO DEX	NO DEX	NO DEX	NO DEX	NO DEX	DEX-1	DEX-1	DEX-1	DEX-1	DEX-1	DEX-1	DEX-1	DEX-4	DEX-4	DEX-4	DEX-4	DEX-4	DEX-4	DEX-4
Spleen	5.43	3.17	1.64	3.06	4.3	1.91		3.49	13.6	6.09	11.8				16.8	17.5	16.6	13	10.2	8.85	13.55
MLN	4.46	3.32	6.72	4.38	4	6.92		11.8	15.5	5.63	4.25				16.3	19.3	16.5	21.1	20.6	17.3	18.9
Fig2D CD4
	IL17A+IL22-	IL17A+IL22-	IL17A+IL22-	IL17A+IL22-	IL17A-IL22+	IL17A-IL22+	IL17A-IL22+	IL17A-IL22+
AHR+RORγt-	9.22	1.93	2.67	4.74	67.6	61.6	44.8	57.3
AHR-RORγt+	42.8	49.8	40.9	43.6	1.21	1.36	0.55	0.56
Fig2D CD8
	IL17A+IL22-	IL17A+IL22-	IL17A+IL22-	IL17A+IL22-	IL17A-IL22+	IL17A-IL22+	IL17A-IL22+	IL17A-IL22+
AHR+RORγt-	20.7	4.35	4.41	7.96	82.6	61.7	45.8	70.8
AHR-RORγt+	7.61	10.4	1.21	2.08	0.071	0.18	0.1	0.13
Fig2e CD4+ T			Fig2e CD8+ T
1-DEX	4-DEX		1-DEX	4-DEX
46.2	24.2		16.4	6.11
38	32.7		11	9.8
54.2	22.6		19.1	6.32
43	22.2		21.2	11.3
Fig2f
	Grade 1	Grade 2	Grade 3	Grade 4
WT T-IgG			25	75
WT T-IL-22 mAb	23.1	46.2	23.1	7.6
IL-22-/- T	75	25
Fig2g IL-22+CD4
	WT T	WT T	WT T	WT T	WT T	WT T	WT T	RORc-/- T	RORc-/- T	RORc-/- T	RORc-/- T	RORc-/- T
MLN	7.17	9.65	7.88	6.73	10	12.2	14.9	4.88	7.62	4.99	7.91	6.73
Fig2g IL-22+CD8
	WT T	WT T	WT T	WT T	WT T	WT T	WT T	RORc-/- T	RORc-/- T	RORc-/- T	RORc-/- T	RORc-/- T
MLN	16.3	19.3	16.5	21.1	20.6	17.3	18.9	9.95	10.2	6.79	11.7	11.8
Fig2g IL-22+CD4-1
	WT T	WT T	WT T	WT T	WT T	WT T	WT T	RORc-/- T	RORc-/- T	RORc-/- T	RORc-/- T	RORc-/- T
MLN	1858.5	8610	7654	2889	4486	9130	4215	4275	5778	3463	4260	7264
Fig2g IL-22+CD8-1
	WT T	WT T	WT T	WT T	WT T	WT T	WT T	RORc-/- T	RORc-/- T	RORc-/- T	RORc-/- T	RORc-/- T
MLN	21060	24448.5	13993	11138	18972	20540	20960	4975	9259	6365	6484	6973
Fig2h
	Grade 1	Grade 2	Grade 3	Grade 4
WT T	0	0	30	70
RORc-/- T		12.5	37.5	50

## Sheet: Fig3
Fig3A Observed						Fig3A Shannon Index						Fisher Index
TCD-BM	WT T-1-DEX	WT T-4-DEX	IL-22-/-T-4-DEX			TCD-BM	WT T-1-DEX	WT T-4-DEX	IL-22-/-T-4-DEX			TCD-BM	WT T-1-DEX	WT T-4-DEX	IL-22-/- T-4-DEX
166	168	77	166			3.62168	3.34844	2.19118	3.46381			31.973	33.5616	12.7456	31.8139
173	148	35	63			3.22945	3.23738	1.73339	2.30774			33.6297	27.9963	4.57375	10.0378
157	47	70	98			3.03207	1.29602	2.17367	2.43419			30.225	7.32259	11.6338	16.8966
172	123	86	100			3.67242	2.70428	2.42277	2.35639			32.409	22.6543	14.4107	17.9298
176	131	33	141			3.62522	2.67203	1.58212	2.97411			34.8511	22.9237	4.2254	27.187
131	151	34	145			3.17676	2.86633	1.73153	2.91138			24.2643	29.0566	4.29482	29.1503
168						3.45269						31.4856
161						3.20615						30.5985
183						3.50724						35.5153
Fig3d E.Coli						Fig3d Lactobacillus murinus						Fig3d Enterococcus
TCD-BM	WT T-1-DEX	WT T-4-DEX	IL-22-/-T-4-DEX			TCD-BM	WT T-1-DEX	WT T-4-DEX	IL-22-/- T-4-DEX			TCD-BM	WT T-1-DEX	WT T-4-DEX	IL-22-/-T-4-DEX
0.0175	3.5772	4.1159	3.0827			12.6465	18.6093	15.1702	13.2043			0.017492	0	0.018706	0.051379
0.1047	9.337	47.3019	17.774			21.8423	12.97	19.5201	23.1607			0.034892	0	1.10118	0
0	40.2053	1.095	7.6384			1.12588	47.6127	1.44897	22.1783			0.018457	0	50.105	0
0	27.9409	3.9072	3.4731			9.35915	11.6663	2.38646	35.2181			0	0	5.78807	0
0.0555	25.2273	2.32108	7.0128			12.7152	17.0587	35.0591	24.8655			0.055525	0	17.1645	0
0.0562	11.2814	35.0123	4.8483			9.90266	30.7412	4.46785	20.8741			0.01872	0.018165	42.2407	0
0.0307						18.5829						0.030741
0.0340774						21.0087						0.0340774
0						6.87961						0.01638
Fig3e
TCD-BM	WT T-1-DEX	WT T-4-DEX	IL-22-/-T - 4-DEX
0	0	150	10
0	0	99	2
0	0	80	13
0	2	200	19
0	0	220	23
0	0	178	19
0
0
0

## Sheet: Fig4
Fig4A diarrhea
	WT SPL + anti-CD4	WT SPL + anti-CD4	WT SPL + anti-CD4	WT SPL + anti-CD4	WT SPL + anti-CD4	WT SPL + anti-CD4	WT SPL + anti-CD4	WT SPL + anti-CD4	WT SPL + anti-CD4	WT SPL + anti-CD4			IFNγ-/- SPL+ anti-CD4	IFNγ-/- SPL+ anti-CD4	IFNγ-/- SPL+ anti-CD4	IFNγ-/- SPL+ anti-CD4	IFNγ-/- SPL+ anti-CD4	IFNγ-/- SPL+ anti-CD4	IFNγ-/- SPL+ anti-CD4	IFNγ-/- SPL+ anti-CD4	IFNγ-/- SPL+ anti-CD4	IFNγ-/- SPL+ anti-CD4			Syngenic	Syngenic	Syngenic	Syngenic	Syngenic	Syngenic	Syngenic	Syngenic					MHC2 KO Rec	MHC2 KO Rec	MHC2 KO Rec	MHC2 KO Rec	MHC2 KO Rec	MHC2 KO Rec	MHC2 KO Rec	MHC2 KO Rec
0	100	100	100	100	100	100	100	100	100	100			100	100	100	100	100	100	100	100	100	100			100	100	100	100	100	100	100	100					100	100	100	100	100	100	100	100
1	100	100	100	100	100	100	100	100	100	100			100	100	100	100	100	100	100	100	100	100			100	100	100	100	100	100	100	100					100	100	100	100	100	100	100	100
3	100	100	100	100	100	100	100	100	100	100			100	100	100	100	100	100	100	100	100	100			100	100	100	100	100	100	100	100					100	100	100	100	100	100	100	100
5	100	100	100	100	100	100	100	100	100	100			100	0	100	0	0	0	0	0	100	100			100	100	100	100	100	100	100	100					100	100	100	100	100	100	100	100
7	100	100	100	100	100	100	100	100	100	100			0		0	0		0	0	0	0	0			100	100	100	100	100	100	100	100					100	100	100	100	100	100	100	100
9	100	100	100	100	100	100	100	100	100	100			0		0			0	0	0	0	0			100	100	100	100	100	100	100	100					100	100	100	100	100	100	100	100
12	100	100	100	100	100	100	100	100	100	100			0		0				0	0	0	0			100	100	100	100	100	100	100	100					100	100	100	100	100	100	100	100
15	100	100	100	100	100	100	100	100	100	100			0		0				0	0	0	0			100	100	100	100	100	100	100	100					100	100	100	100	100	100	100	100
17	100	100	100	100	100	100	100	100	100	100			0		0					0	0	0			100	100	100	100	100	100	100	100					100	100	100	100	100	100	100	100
20	100	100	100	100	100	100	100	100	100	100					0					0	0				100	100	100	100	100	100	100	100					100	100	100	100	100	100	100	100
25	100	100	100	100	100	100	100	100	100	100					0					0	0				100	100	100	100	100	100	100	100					100	100	100	100	100	100	100	100
30	100	100	100	100	100	100	100	100	100	100					0					0					100	100	100	100	100	100	100	100					100	100	100	100	100	100	100	100
Fig4 survival
	WT SPL+ anti-CD4	IFNγ-/- SPL+anti-CD4	Syngenic	MHC2 KO Rec
30	0		0	0
30	0		0	0
30	0		0	0
30	0		0	0
30	0		0	0
30	0		0	0
30	0		0	0
7		1
9		1
12		1
15		1
5		1
7		1
30	0			0
30	0
25
20
20
20		1
30			0
28		1
30	0	0
30		0
Fig4A body weight
	WT + anti-CD4	WT + anti-CD4	WT + anti-CD4	WT + anti-CD4	WT + anti-CD4	WT + anti-CD4	WT + anti-CD4	WT + anti-CD4	WT + anti-CD4	WT + anti-CD4	IFNγ-/-+ anti-CD4	IFNγ-/-+ anti-CD4	IFNγ-/-+ anti-CD4	IFNγ-/-+ anti-CD4	IFNγ-/-+ anti-CD4	IFNγ-/-+ anti-CD4	IFNγ-/-+ anti-CD4	IFNγ-/-+ anti-CD4	IFNγ-/-+ anti-CD4	IFNγ-/-+ anti-CD4	Syngenic	Syngenic	Syngenic	Syngenic	Syngenic	Syngenic	Syngenic	Syngenic			MHC2 KO Rec	MHC2 KO Rec	MHC2 KO Rec	MHC2 KO Rec	MHC2 KO Rec	MHC2 KO Rec	MHC2 KO Rec	MHC2 KO Rec
0	100	100	100	100	100	100	100	100	100	100	100	100	100	100	100	100	100	100	100	100	100	100	100	100	100	100	100	100			100	100	100	100	100	100	100	100
3	83	81	88	88			88	86	88	83	81	88	88	83	91	95	80	84	76	81	95.8333	95.8333	92	87.5	86.3636	90.4762	91.3043	86.9565			92	91.3043	91.6667	92	89.6552	92.5926	87.5	86.9565
5	79	77	80	79			88	82	88	83	74	84	80	78	87	90	80	76	76	81	95.8333	95.8333	92	87.5	95.4545	95.2381	95.6522	91.3043			88	91.3043	91.6667	92	93.1034	96.2963	91.6667	91.3043
7	75	77	80	83	73	80	83	77	85	83	70	76	72	74	78	80		76	76	62	95.8333	83.3333	100	87.5	95.4545	100	91.3043	95.6522			92	91.3043	91.6667	92	93.1034	96.2963	95.8333	95.6522
9	79	85	84	88	73	80	79	86	92	87	70	72	68	74	78	80		76	72	62	95.8333	87.5	96	91.6667	95.4545	100	91.3043	95.6522			96	91.3043	95.8333	96	89.6552	103.704	83.3333	91.3043
12	75	88	92	88			88	91	92	91	70	72	68	74	78	80				62	100	100	100	91.6667	95.4545	100	95.6522	95.6522			100	95.6522	100	100	96.5517	100	91.6667	95.6522
15	88	88	92	88			92	95	96	96	67	80	56	70	78	80				62	100	100	100	95.8333	100	104.762	95.6522	100			96	95.6522	100	100	93.1034	100	95.8333	95.6522
20	88	85	92	88	85	92					59	80	56	65	70	75				58	104.167	100	96	95.8333	100	104.762	95.6522	100			96	100	95.8333	96	93.1034	103.704	95.8333	95.6522
25	88	88	92	92	92	88					56	80		61	61	70				54	104.167	104.167	100	95.8333	100	104.762	100	100			100	108.696	95.8333	100	100	100	100	100
30	88	92	88	88	88	90						80		52	52	65				50	104.167	108.333	100	95.8333	100	104.762	100	100			100	108.696	95.8333	100	96.5517	100	95.8333	100
Fig4b-Colitis-D7								FigS4b-Colitis-D14
		grade1	grade2	grade3						grade1	grade2	grade3	grade4
TCD-BM		75	25	0				TCD-BM		75	25	0	0
WT		50	50	0				WT		14.2	85.8	0	0
IFNγ-/-		0	75	25				IFNγ-/-		0	0	16.7	83.3
Fig4C MLN-IL17A-IL22+
	WT	WT	WT	WT	WT	WT	WT	WT	WT	WT	WT	WT	IFNg ko	IFNg ko	IFNg ko	IFNg ko	IFNg ko	IFNg ko	IFNg ko	IFNg ko	IFNg ko	IFNg ko	IFNg ko	IFNg ko
7	1.03	1.13	1.02	0.89	0.25	0.097	0.19	0.36	0.16	0.088			10.2	15.4	11.8	9.4	7.2	3	2.6	1.7	3.4	2.9
Fig4c MLN-IL17+22+
	WT	WT	WT	WT	WT	WT	WT	WT	WT	WT	WT	WT	IFNg ko	IFNg ko	IFNg ko	IFNg ko	IFNg ko	IFNg ko	IFNg ko	IFNg ko	IFNg ko	IFNg ko	IFNg ko	IFNg ko
7	0.28	0.4	0.31	0.29	0.16	0.29	0.36	0.51	0.29	0.1			0.24	0.6	0.61	1.08	0.9	0.74	0.68	0.36	0.7	0.63
Fig4c MLN-IL17+IL22-
	WT	WT	WT	WT	WT	WT	WT	WT	WT	WT	WT	WT	IFNg ko	IFNg ko	IFNg ko	IFNg ko	IFNg ko	IFNg ko	IFNg ko	IFNg ko	IFNg ko	IFNg ko	IFNg ko	IFNg ko
7	3.07	5.4	4.48	7.76	5.33	8.28	8.62	9.78	9.23	5.83					6.95	9.72	7.93	10.6	12.2	8.85	11.7	11.2
Fig4d diarrhea
	WT T	WT T	WT T	WT T	WT T	WT T	WT T	WT T	IFNγ-/- T	IFNγ-/- T	IFNγ-/- T	IFNγ-/- T	IFNγ-/- T	IFNγ-/- T	IFNγ-/- T	IFNγ-/- T	IFNγ -/-RORc-/- T	IFNγ -/-RORc-/- T	IFNγ -/-RORc-/- T	IFNγ -/-RORc-/- T	IFNγ -/-RORc-/- T	IFNγ -/-RORc-/- T	IFNγ -/-RORc-/- T	IFNγ -/-RORc-/- T
0	100	100	100	100	100	100	100	100	100	100	100	100	100	100	100	100	100	100	100	100	100	100	100	100
5	100	100	100	100	100	100	100	100	0	0	0	0	0	100	100	100	0	0	0	100	100	100	100	100
7	100	100	100	100	100	100	100	100	0	0	0	0	0	0	0	0	0	0	0	0	0	0	0	0
8	100	100	100	100	100	100	100	100	0	0	0	0					0	0	0	0	0
12	100	100	100	100	100	100	100	100									0
17	100	100	100	100	100	100	100	100
27	100	100	100	100	100	100	100	100
30	100	100	100	100	100	100	100	100
Fig4d Survival
	WT CD8+ T	IFNγ-/- CD8+ T	IFNγ-/-RORc-/- CD8+ T
7
8
10
10
30	0
30	0
30	0
30	0
30	0
11		1	1
9		1
8		1
12		1	1
11		1
11
30	0
30	0
30	0
30
30
6		1
7		1	1
8		1	1
7		1	1
9			1
9			1
10			1
Fig4e IFNg ko										Fig4e IFNgRORc ko
AHR+RORγt-	AHR+RORγt-	AHR+RORγt-	AHR+RORγt-	AHR-RORγt+	AHR-RORγt+	AHR-RORγt+	AHR-RORγt+			AHR+RORγt-	AHR+RORγt-	AHR+RORγt-	AHR+RORγt-	AHR-RORγt+	AHR-RORγt+	AHR-RORγt+	AHR-RORγt+
50.4	36.1	27.83	27.8	1.67	2.77	3.36	5.76			54	17.1	25.9	34.9	0.041	0.29	0.14	0.068
Fig4f yield Tc22											Fig4f % Tc22
	IFNγ-/- T	IFNγ-/- T	IFNγ-/- T	IFNγ-/- T	IFNγ -/-RORc-/- T	IFNγ -/-RORc-/- T	IFNγ -/-RORc-/- T	IFNγ -/-RORc-/- T				IFNγ-/- T	IFNγ-/- T	IFNγ-/- T	IFNγ-/- T	IFNγ -/-RORc-/- T	IFNγ -/-RORc-/- T	IFNγ -/-RORc-/- T	IFNγ -/-RORc-/- T
MLN	0.022935	0.09012	0.042935	0.09012	0.059768	0.047564	0.011877	0.067564			MLN	5.72	1.51	2.44	12.2	6.83	2.88	8.59	5.24

## Sheet: Fig5
	diarrhea
Fig.5a		TCD-BM	TCD-BM	TCD-BM	TCD-BM	TCD-BM	TCD-BM	TCD-BM	TCD-BM	TCD-BM	TCD-BM	TCD-BM	TCD-BM	IFNγ-/- SPL+ anti-CD4	IFNγ-/- SPL+ anti-CD4	IFNγ-/- SPL+ anti-CD4	IFNγ-/- SPL+ anti-CD4	IFNγ-/- SPL+ anti-CD4	IFNγ-/- SPL+ anti-CD4	IFNγ-/- SPL+ anti-CD4	IFNγ-/- SPL+ anti-CD4	IFNγ-/- SPL+ anti-CD4	IFNγ-/- SPL+ anti-CD4	IFNγ-/- SPL+ anti-CD4	IFNγ-/- SPL+ anti-CD4	IFN-γ/IL17-/- SPL+anti-CD4	IFN-γ/IL17-/- SPL+anti-CD4	IFN-γ/IL17-/- SPL+anti-CD4	IFN-γ/IL17-/- SPL+anti-CD4	IFN-γ/IL17-/- SPL+anti-CD4	IFN-γ/IL17-/- SPL+anti-CD4	IFN-γ/IL17-/- SPL+anti-CD4	IFN-γ/IL17-/- SPL+anti-CD4	IFN-γ/IL17-/- SPL+anti-CD4	IFN-γ/IL17-/- SPL+anti-CD4	IFN-γ/IL17-/- SPL+anti-CD4	IFN-γ/IL17-/- SPL+anti-CD4
	0	100	100	100	100	100	100	100	100					100	100	100	100	100	100	100	100					100	100	100	100	100	100	100	100
	1	100	100	100	100	100	100	100	100					100	100	100	100	100	100	100	100					100	100	100	100	100	100	100	100
	3	100	100	100	100	100	100	100	100					100	100	100	100	100	100	100	100					100	100	100	100	100	100	100	100
	5	100	100	100	100	100	100	100	100					100	0	100	0	0	0	0	0					0	100	0	100	0	100	0	100
	7	100	100	100	100	100	100	100	100					0		0	0		0	0	0					0	0	0	0	0	0	0	0
	9	100	100	100	100	100	100	100	100					0		0			0	0	0						0	0	0	0	0	0	0
	12	100	100	100	100	100	100	100	100					0		0				0	0						0	0		0	0	0	0
	15	100	100	100	100	100	100	100	100					0		0				0	0						0	0		0	0	0	0
	17	100	100	100	100	100	100	100	100					0		0					0						0	0		0	0	0	0
	20	100	100	100	100	100	100	100	100							0					0						0	0					0
	25	100	100	100	100	100	100	100	100							0					0						0	0					0
	30	100	100	100	100	100	100	100	100							0					0						0	0
	35	100	100	100	100	100	100	100	100							0					0							0
	40	100	100	100	100	100	100	100	100							0					0							0
	45	100	100	100	100	100	100	100	100							0												0
	50	100	100	100	100	100	100	100	100							0												0
	55	100	100	100	100	100	100	100	100							0
	60	100	100	100	100	100	100	100	100
	Body weight
		TCD-BM	TCD-BM	TCD-BM	TCD-BM	TCD-BM	TCD-BM	TCD-BM	TCD-BM	TCD-BM	TCD-BM	TCD-BM	TCD-BM	IFNγ-/- SPL+anti-CD4	IFNγ-/- SPL+anti-CD4	IFNγ-/- SPL+anti-CD4	IFNγ-/- SPL+anti-CD4	IFNγ-/- SPL+anti-CD4	IFNγ-/- SPL+anti-CD4	IFNγ-/- SPL+anti-CD4	IFNγ-/- SPL+anti-CD4	IFNγ-/- SPL+anti-CD4	IFNγ-/- SPL+anti-CD4	IFNγ-/- SPL+anti-CD4	IFNγ-/- SPL+anti-CD4	IFNγ/IL17-/- SPL+anti-CD4	IFNγ/IL17-/- SPL+anti-CD4	IFNγ/IL17-/- SPL+anti-CD4	IFNγ/IL17-/- SPL+anti-CD4	IFNγ/IL17-/- SPL+anti-CD4	IFNγ/IL17-/- SPL+anti-CD4	IFNγ/IL17-/- SPL+anti-CD4	IFNγ/IL17-/- SPL+anti-CD4	IFNγ/IL17-/- SPL+anti-CD4	IFNγ/IL17-/- SPL+anti-CD4	IFNγ/IL17-/- SPL+anti-CD4	IFNγ/IL17-/- SPL+anti-CD4
	0	100	100	100	100	100	100	100	100					100	100	100	100	100	100	100	100					100	100	100	100	100	100	100	100
	1	91	88	89	92	96	96	92	93					92	92	93	93	88	96	88	93					92	93	96	96	96	96	96	92
	3	95	91.6667	95.8333	95.8333	96	95.6522	95.6522	95.4545					80	79	85	89	84	92	81	85					88	81	92	88	86	85	88	85
	5	92	87	88	92	92	85	88	90					76	79	85	81	80	88	73	78					88	85	88	81	82	77	85	81
	7	90	83.3333	83.3333	91.6667	88	82.6087	86.9565	86.3636					76		78	74		73	69	70					79	85	77	73	75	77	69	73
	9	95	91.6667	87.5	95.8333	92	91.3043	95.6522	81.8182					72		78			77	65	70						81	77	77	71	77	81	77
	12	95	91.6667	87.5	95.8333	84	95.6522	100	77.2727					68		74				65	70						78	73		71	69	69	81
	15	96	93	92	97	86	95	100	80					64		74					63						78	73		68	62	69	73
	17	100	95.8333	95.8333	100	88	95.6522	100	81.8182					60		78					67						70	69		61	62	62	65
	20	100	100	100	100	88	100	100	85							78					70						67	69					54
	25	105	104.167	104.167	104.167	88	100	104.348	86.3636							70					70						63	62					58
	30	105	104.167	104.167	104.167	92	100	104.348	95.4545							67					70						63
	35	100	104.167	104.167	104.167	94	100	104.348	96							70					70						63
	40	100	104.167	104.167	104.167	96	100	104.348	96							67					67						67
	45	100	104.167	104.167	104.167	100	100	104.348	96							70											67
	50	100	104.167	104.167	104.167	100	100	104.348	96							59											63
	55	100	104.167	104.167	104.167	100	100	104.348	97							59											63
	60	100	104.167	104.167	104.167	100	100	104.348	97																		67
	Survival
			TCD-BM	IFNγ-/- SPL+anti-CD4	IFNγ/IL17-/- SPL+anti-CD4
		60	0		0
		60	0
		60	0
		60	0
		60	0
		60	0
		60	0
		7		1
		9		1	1
		12		1	1
		15		1
		5		1
		7		1
		60	0
		60
		25
		20		1	1
		20			1
		20			1
		30			1
		28		1
		55		1
		50		1
	Fig5b %-MLN-IL22+
	IFN ko-aCD4	IFNg/IL17 ko-aCD4
	6.2	8.9
	7.2	10.8
	9.4	6.8
	11	5.2
Fig.5C	Diarrhea		IgG	IgG	IgG	IgG	IgG	IgG	IgG	IgG	IgG	IgG	anti-IL22	anti-IL22	anti-IL22	anti-IL22	anti-IL22	anti-IL22	anti-IL22	anti-IL22	anti-IL22	anti-IL22
		0	100	100	100	100	100	100	100	100	100	100	100	100	100	100	100	100	100	100	100	100
		3	100	100	100	100	100	100	100	100	100	100	100	100	100	100	100	100	100	100	100	100
		5	100	100	100	100	100	100	100	100	100	100	100	100	100	100	100	100	100	100	100	100
		7	100	0	100	0	100	100	100	100	100	100	100	100	100	100	100	100	100	100	100	100
		9	0	0	100	0	100	0	0	0	100	100	100	100	100	100	100	100	100	100	100	100
		11	0	0	0	0	0	0	0	0	0	0	100	100	100	100	100	100	100	100	100	100
		15	0	0	0	0	0	0	0	0	0	0	100	100	100	100	100	100	100	100	100	100
		20	0	0	0	0	0	0					100	100	100	100	100	100	100	100	100	100
		25	0	0	0	0							100	100	100	100	100	100	100	100	100	100
		30	0	0									100	100	100	100	100	100	100	100	100	100
	Survival		IgG	anti-IL-22
		30		0
		30		0
		30		0
		30		0
		30		0
		30		0
		30		0
		30		0
		30	0	0
		30	0	0
		8	1
		10	1
		13	1
		15	1
		20	1
		8	1
		13	1
		24	1
	Fig5d-MLN-IL17+22+					Fig5d-MLN-IL17+IL-22-						Fig5d-MLN-IL22+IL17A-
	IFNγ-/- SPL+anti-CD4	IFNγ-/- SPL+anti-CD4+anti-IL22				IFNγ-/- SPL+anti-CD4	IFNγ-/- SPL+anti-CD4+anti-IL22					IFNγ-/- SPL+anti-CD4	IFNγ-/- SPL+anti-CD4+anti-IL22
	2.03	1.55				13	10.1					0.7	7.4
	2.57	0.94				16.1	8.21					8.3	3.9
	1.66	3.49				9.6	13.9					7	5.8
	0.96	2.29				9.13	12					9.5	6
	1.6	1.75				11	12					3.4	9
	1.35	2.19				13	12.4					4.7	5.4
	1.9	1.69				13.3	11.3					3.5	6.4
	1.16	1.4				13.9	18.4					6.1	6.3
	Fig5e #neutrophils			Fig5e %neutrophils				Fig5f-D7			Fig5f-D14			Fig5g-d7			Fig5g-d14
	IgG	IL-22 mAb		IgG	IL-22 mAb			wt	ko		wt	ko		WT+aCD4	IFNg KO+aCD4		WT+aCD4	IFNg KO+aCD4
	2513.33	316.667		10.6	2.3			1512	11541		11.8907	1429.06		10.3024	28.7183		10.4111	25.8811
	1961.67	276.667		8.47	1.07			1231.17	12121		11.5453	1629.36		7.86302	4.67134		1.5625	37.2748
	1860	248.333		12.2	2.43			473.88	11200		16.2843	1397.88		10.9818	37.103		1.76909	6.4044
	833.333	270		4.39	0.87			1447.54	10827.4		187.693	2787.82		3.56958	28.1317		3.125	5.77796
	766.667	76.6667		3.27	0.59						171.109	2786.07		2.10468	4.39585		3.75	29.1307
	533.333	136.667		5.68	0.59						145.265	2150.44		1.95096	20.2461		12.8245	56.6975
		63.3333			1.42							8660.57		2.91243	5.84361		2.47569	16.3009
												1961.7		4.61801	11.9635		10.1231
												7584			23.2338		3.375
															6.94264
															24.3666
Fig5h
		PCR	IFN-γ-ko+anti-CD4+IgG	IFN-γ-ko+anti-CD4+IgG	IFN-γ-ko+anti-CD4+IgG	IFN-γ-ko+anti-CD4+IgG	IFN-γ-ko+anti-CD4+IgG	IFN-γ-ko+anti-CD4+anti-IL22	IFN-γ-ko+anti-CD4+anti-IL22	IFN-γ-ko+anti-CD4+anti-IL22	IFN-γ-ko+anti-CD4+anti-IL22	IFN-γ-ko+anti-CD4+anti-IL22
		Reg3g	10351.9	6919.08	9285.25	6950.39	6232.02	565.8	470.57	611.34	530.24	575.54
		Serum Reg3g
		IgG	Anti-IL22
		35.7805	14.2838
		24.4392	17.7923
		21.4296	16.9898
		10.274	10.0482
		12.8436	10.1123
		36.61	16.7762
		33.9327	6.68692
		40.274
		27.0373
		47.1388
	Fig5i-MLN-%IL17A+IL22-			Fig5i-MLN-%IL17A+IL22+				Fig5i-MLN-%IL17A-IL22+
	WT Rec	Reg3γ-/- Rec		WT Rec	Reg3γ-/- Rec			WT Rec	Reg3γ-/- Rec
	15.2	27.5		2.1	1.05			7.2	15
	21.2	18.7		0.48	0.45			4.2	11.2
	10.2	15.3		0.66	0.52			3.6	3.6
	23.4	22.2		2.5	0.7			2.67	6.9
	18.5	13		0.5	0.074			6.6	4.2
	15.1	14		0.19	0.13			4.8	5.1
	12.6	11.6		0.18	0.074			4.8	6.3
	26.4	17.8		0.13	0.18			5.4	8.1
	19.2	13.5		0.26	0.082			6.3	8.7
fig5j
	WT Rec	Reg3g-/- Rec
	2072.45	0.04632
	2033.99	0.01639
	2563.36	0.01341
	5462.08	0.00865
	1910.78	0.00412
Fig5k		WT-Rec	Reg3γ-/- Rec
	7	1
	7	1
	30		0
	30		0
	30		0
	30		0
	30		0
	30	0	0
	7	1
	8	1
	8	1
	10	1
	10	1

## Sheet: Fig6
	Fig.6A Lactobacillus							Fig.6A clostridiaceae							Fig.6A Shigella						Fig.6A Streptococcus
	BALB/C	WT Donor	IFNg-/- donor+IgG	IFNg-/- donor+anti-IL-22				Untreated BALB/C	WT Donor	IFNg-/- donor+IgG	IFNg-/- donor+anti-IL-22				BALB/C	WT Donor	IFNg-/- donor+IgG	IFNg-/- donor+anti-IL-22			Untreated BALB/C	WT Donor	IFNg-/- donor+IgG	IFNg-/- donor+anti-IL-22
	51	0	0	79				0.46	0.31	0	0				0	0	0	0.0078			0	0	0.041	0
	2.6	0	4.3	45				84	0	0	44				0	0	0	0			0	0	8.7	0.96
	5.5	8.7	13	29				78	0.03	0	0.13				0	8.7	0	0			0	0.25	0	1.2
	6.3	0.045	0	62				17	8.7	0	0.57				0.063	0.045	0	3.4			0.038	0	1.7	1.4
	45	0.64	4.3	99				0.13	0	0.16	0				0	0.64	0	0			0	0.023	8.7	0.031
	12	0.74	6	78				0.65	0	6.6	0.5				0.013	0.74	0	0.076			0.013	0.009	1.1	0.076
	9.1	0	0	45				0.48	0.012	0	26				0	0	4.3	0.15			0	0.92	1.7	0.68
	4.5	0.035	9.2	41				86	0.009	2.7	17				0.012	0.035	6	0.031			0.012	0.64	1.6	1.4
	39	5.6	2.6	72				0.42	27	0	29				0	5.6	0	0.068			0	0.066	1.5	1.1
		0.077	9.2	5					29	0.095	0.52					0.077	9.2	0.036				0.0087	0.23	0.78
		0.045	1.3						0.012	0						0.045	1.3					0.023	1.3
		0	0.18						0.009	0						0	0.18					0.009	0.57
		0.64	0.34						27	0						0.64	0.34					0.92	0.23
		0.74	0.012						29	0						0.74	0.012					0.64	0.96
		0	6.8						2	0.016						0	6.8					0.066	0.046
		0.035	4.7						0	0						0.035	4.7					0.0087	1.8
		5.6	2.3						0.096	0						5.6	2.3					0	0.66
		0.077	1.1						1.9	0						0.077	1.1					0.011	0.46
		2.1	0.055						1.1	0						2.1	0.055					2.7	1.7
		4.3	7.2						2.1	0						4.3	7.2					4.2	1.2
			0.0088							0							0.0088						2.2
			4.3							0							4.3						5.8
			13							0							13						0.0088
			0							0							0						8.7
	Fig.6b LIVER bacteria
	WT-SPL-Rec	IFNγ-/--SPL-Rec+IgG	IFNγ-/--SPL-Rec+anti-IL-22
	0	256	0
	0	0	0
	0	286	0
	0	0	8
	0	50	97
	0	0	0
	0	12	0
	10	0	0
	0	0	0
	0	200	0
	0	0	114
	0	566	0
	22	0	0
	0	0	0
	0	560	0
	0	0	0
	5	588	0
	0	502	0
	0	0	0
	0	0	0
		0
		0
		0
		0
		0
		0
		0
		0
		0
		4
		4
		0
		0
		416
		0
		68
		25
		2
		4
		274
		0
		0
		0
		58
		146
	Fig.6d Shigella-reg3g ko				Fig.6d Reg3g ko Blautia				Fig.6d Reg3g ko Barnesiella
	WT Rec	RegIIIγ-/- Rec			WT Rec	RegIIIγ-/- Rec			WT Rec	RegIIIγ-/- Rec
	0.0523	0			0	0.00329			44.4281	51.9617
	0	0			0	0.00095			50.3841	45.7988
	0	0			0.00354	0.7953			38.3001	43.09
	0.0365	0.00341			0.00509	0.7909			12.879	35.2394
	0.0834	0			0.00433	0.0319			10.8623	33.7428
	0.0154	0			0	0.1245			6.8387	49.802
	0.2501	0			0.00187	0.2158			14.8493	19.623
	0.00387	0			0.00484	0.3773			11.8831	42.1039
	0.00486	0			0.000695	0.2394			18.7782	41.1949
	0.0021	0.000576			0.00105	0.273			15.8978	25.9979
	0.0289	0			0.00312	0.1222			9.997	20.663
	0.0143				0.00119				11.0095
	Fig6e
	WT-B6	RegIIIγ-/-B6
	45	0
	316	0
	224	0
	14	18
	520	0
	428	0
	560	0
	0	34
	0	0
	208	0
	7	13

## Sheet: Fig7
Fig.7A Co-housing diarrhea
	Co housing WT tranplants	Co housing WT tranplants	Co housing WT tranplants	Co housing WT tranplants	Co housing WT tranplants	Co housing WT tranplants	Co housing WT tranplants	Co housing WT tranplants	Co housing WT tranplants	Co housing WT tranplants	Co housing WT tranplants	Co housing WT tranplants	Signle housing IFNγ-/- transplants	Signle housing IFNγ-/- transplants	Signle housing IFNγ-/- transplants	Signle housing IFNγ-/- transplants	Signle housing IFNγ-/- transplants	Signle housing IFNγ-/- transplants	Signle housing IFNγ-/- transplants	Signle housing IFNγ-/- transplants	Signle housing IFNγ-/- transplants	Signle housing IFNγ-/- transplants	Signle housing IFNγ-/- transplants	Signle housing IFNγ-/- transplants	Co-housing IFNγ-/- transplants	Co-housing IFNγ-/- transplants	Co-housing IFNγ-/- transplants	Co-housing IFNγ-/- transplants	Co-housing IFNγ-/- transplants	Co-housing IFNγ-/- transplants	Co-housing IFNγ-/- transplants	Co-housing IFNγ-/- transplants	Co-housing IFNγ-/- transplants	Co-housing IFNγ-/- transplants	Co-housing IFNγ-/- transplants	Co-housing IFNγ-/- transplants
0	100	100	100	100	100	100	100	100	100	100	100	100	100	100	100	100	100	100	100	100	100	100	100	100	100	100	100	100	100	100	100	100	100	100	100	100
3	100	100	100	100	100	100	100	100	100	100	100	100	100	100	100	100	100	100	100	100	100	100	100	100	100	100	100	100	100	100	100	100	100	100	100	100
5	100	100	100	100	100	100	100	100	100	100	100	100	100	100	100	100	100	100	100	100	100	100	100	100	100	100	100	100	100	100	100	100	100	100	100	100
7	100	100	100	100	100	100	100	100	100	100	100	100	0	0	0	100	0	100	0	0	0	0	0	100	100	100	100	100	100	100	100	100	100	100	100	100
9	100	100	100	100	100	100	100	100	100	100	100	100	0	0	0	0		0	0				0	0	100	100	100	100	0	0	100	100	0	0	100	100
11	100	100	100	100	100	100	100	100	100	100	100	100	0	0	0	0		0					0	0	100	100	100	100	100	100	100	100	0	0	0	100
15	100	100	100	100	100	100	100	100	100	100	100	100		0	0	0		0						0	100	100	100	100	100	100	100	100	0	0	0	100
20	100	100	100	100	100	100	100	100	100	100	100	100						0						0	100	100	100	100	100	100	100	100	0	0	0	100
25	100	100	100	100	100	100	100	100	100	100	100	100						0						0	100	0	0	100	100	100	100	100			0	100
30	100	100	100	100	100	100	100	100	100	100	100	100						0						0	100	0	0	100	100	100	100	100			0	100
Fig.7A co-housing survival
	WT SPL+ anti-CD4	IFNγ-/- SPL+anti-CD4	Co-housing IFNγ-/-SPL+anti-CD4
30	0		0
30	0		0
30	0		0
30	0		0
30	0
30	0
30	0
7		1
9		1
12		1
15		1
5		1
7		1
30	0
30	0
25
20		1
20
20
30
28		1
30		0
30		0
27			1
21			1
21			1
30	0		0
30	0		0
30	0		0
30			0
30			0
8		1
14		1
Fig.7A body weight
	Co-housed IFNγ-/-SPL+anti-CD4	Co-housed IFNγ-/-SPL+anti-CD4	Co-housed IFNγ-/-SPL+anti-CD4	Co-housed IFNγ-/-SPL+anti-CD4	Co-housed IFNγ-/-SPL+anti-CD4	Co-housed IFNγ-/-SPL+anti-CD4	Co-housed IFNγ-/-SPL+anti-CD4	Co-housed IFNγ-/-SPL+anti-CD4	Co-housed IFNγ-/-SPL+anti-CD4	Co-housed IFNγ-/-SPL+anti-CD4	Co-housed WT	Co-housed WT	Co-housed WT	Co-housed WT	Co-housed WT	Co-housed WT	Co-housed WT	Co-housed WT	Co-housed WT	Co-housed WT	Separetaly housed IFNγ-/- transplants	Separetaly housed IFNγ-/- transplants	Separetaly housed IFNγ-/- transplants	Separetaly housed IFNγ-/- transplants	Separetaly housed IFNγ-/- transplants	Separetaly housed IFNγ-/- transplants	Separetaly housed IFNγ-/- transplants	Separetaly housed IFNγ-/- transplants	Separetaly housed IFNγ-/- transplants	Separetaly housed IFNγ-/- transplants
0	100	100	100	100	100	100	100				100	100	100	100	100	100	100	100			100	100	100	100	100	100	100	100	100	100
2	92	91.3043	92	91.3043	90.4762	95.4545	87.5				91.6667	92	90.9091	88.4615	88	92	90.9091	90.9091			81.8182	76	85.1852	79.1667	73.0769	76.9231	83.3333	80.7692	78.2609	81.8182
4	80	86.9565	80	78.2609	85.7143	81.8182	87.5				83.3333	84	90.9091	80.7692	80	88	86.3636	90.9091			77.2727				76.9231	76.9231	83.3333	76.9231	82.6087	77.2727
8	76	82.6087	80	78.2609	76.1905	72.7273	100				87.5	76	95.4545	76.9231	80	88	86.3636	86.3636			72.7273				69.2308	73.0769	87.5	76.9231	73.913
14	84		88	82.6087	85.7143	72.7273	83.3333				87.5	84	95.4545	84.6154	84	88	90.9091	90.9091			72.7273				73.0769	73.0769	91.6667	69.2308	69.5652
17	84		88	82.6087	85.7143	68.1818	95.8333				87.5	84	100	84.6154	84	88	95.4545	90.9091			68.1818				73.0769	73.0769	87.5	73.0769	69.5652
26	96		84	91.3043	90.4762		91.6667				91.6667	88	95.4545	84.6154	92	92	95.4545	100			68.1818				73.0769	73.0769	87.5	73.0769	69.5652
30	92		88	100	90.4762		100				95.8333	96	100	88.4615	88	96	100	95.4545			68.1818				76.9231	73.0769	91.6667	69.2308	65.2174
Fig.7B E.Coli						Fig.7B Clostridiaceae						Fig.7B Lactobacillus
single house IFNg-/- transplants	Co-house IFNg-/- transplants	Co-house WT transplants				IFNg-/- donor+IgG	Co-house IFNg-/- transplants	Co-house WT transplants				single house IFNg-/- transplants	Co-house IFNg-/- transplants	Co-house WT transplants
7.2	0.12	0				0	0.23	0.084				0.99	38	92
0.31	0.0078	0.12				0.032	0.26	0.2				2.5	90	23
0.06	0	0.039				0	0.16	0.12				17	70	93
9.2	0.0093	0.11				0	0.028	3				11	8.8	82
2.6	0.054	0.017				0	0.086	0.017				7.2	56	73
0.0088	0.31	0				0.01	29	0.24				9.4	64	93
4.3		0.82				0.019		0.19				0.46		2.1
13		0.03				0		0.01				0.12		95
	Fig.7c 4ABX survival
		IFN-g KO+anti-CD4	IFN-g KO+anti-CD4+anti-biotic drink
	11
	11
	7
	13
	14
	30		0
	30		0
	30		0
	30		0
	30		0
	7
	7
	8
	8
	30		0
	30		0
	30		0
	30		0
	30		0
	7	1
	9	1
	12	1
	15	1
	5	1
	7	1
	30
	30
	25
	20	1
	20
	20
	30
	28	1
	30	0
	30	0
Fig.7c 4ABX Diarrhea
	IFNγ-/- SPL+ anti-CD4										IFN-γ-/- SPL+anti-CD4+anti-biotic drink
0	100	100	100	100	100	100	100	100	100		100	100	100	100	100	100	100	100	100	100
1	100	100	100	100	100	100	100	100	100		100	100	100	100	100	100	100	100	100	100
3	100	100	100	100	100	100	100	100	100		100	100	100	100	100	100	100	100	100	100
5	100	0	100	0	0	0	0	0	100		100	100	100	100	100	100	100	100	100	100
7	0		0	0		0	0	0	0		100	100	100	100	100	100	100	100	100	100
9	0		0			0	0	0	0		100	100	100	100	100	100	100	100	100	100
12	0		0				0	0	0		100	100	100	100	100	100	100	100	100	100
15	0		0				0	0	0		100	100	100	100	100	100	100	100	100	100
17	0		0					0	0		100	100	100	100	100	100	100	100	100	100
20			0					0	0		100	100	100	100	100	100	100	100	100	100
25			0					0	0		100	100	100	100	100	100	100	100	100	100
30			0					0			100	100	100	100	100	100	100	100	100	100
Fig7c boody weight
	IFNγ-/- SPL+ anti-CD4										IFN-γ-/- SPL+anti-CD4+anti-biotic drink
0	100	100	100	100	100	100	100	100	100		100	100	100	100	100	100	100	100	100	100
2	90.4762	91.6667	90	91.6667	90.9091	90.4762	90.9091	89.4737	90		90.4762	91.6667	90.9091	91.3043	86.3636	90.4762	91.1765	91.3043	93.75	93.5484
6	80.9524	83.3333	80	83.3333	77.2727	85.7143	81.8182	89.4737			80.9524	79.1667	81.8182	82.6087	77.2727	85.7143	82.3529	78.2609	87.5	87.0968
9	85.7143	79.1667	85	83.3333	81.8182		90.9091	94.7368			85.7143	83.3333	81.8182	82.6087	81.8182	85.7143	76.4706	78.2609	71.875	77.4193
13	85.7143	75		83.3333	86.3636		90.9091	89.4737			80.9524	79.1667	86.3636	82.6087	81.8182	80.9524	76.4706	78.2609	75	77.4193
16	80.9524	66.6667			86.3636		90.9091	89.4737			80.9524	79.1667	86.3636	91.3043	86.3636	90.4762	82.3529	78.2609	81.25	80.6452
21	90.4762	66.6667			90.9091		86.3636	94.7368			85.7143	83.3333	86.3636	91.3043	90.9091	100	82.3529	82.6087	87.5	83.871
24	95.2381	58.3333			90.9091		86.3636	89.4737			80.9524	87.5	95.4545	91.3043	90.9091	95.2381	82.3529	86.9565	84.375	80.6452
27	90.4762	54.1667			81.8182		81.8182	89.4737			85.7143	91.6667	95.4545	86.9565	90.9091	100	85.2941	86.9565	87.5	80.6452
30	90.4762	54.1667						84.2105			90.4762	91.6667	95.4545	91.3043	95.4545	100	85.2941	86.9565	87.5	80.6452

## Sheet: Fig8
	Fig.8a%				Fig.8a#
	WT-SPL-Rec	IFNγ-/--SPL-Rec			WT Donor	IFNγ-/- donor
	34.7	12			5250	6400
	17.8	5.63			6970	4930
	15.5	6.75			14960	4510
	27.8	11.5			5456	6314
	30.4	7.48			17248	752
	31.5	14			9088	2628
	25.4	12.7			9464	4064
	21.8	8.92			9760
	Fig8c
	WT Donor	KO Donor
	33.7	58.5
	28.3	46.7
	26.7	46.5
	23.9	33.2
	27.7	59.1
	Fig8d %				Fig8d Annexin V
	IgG	anti-PDL1			IgG	anti-PDL1
	14.1	24.3			24	1.81
	17.4	17.4			44.6	16.64
	11.1	15.3			30	7.39
	16.5	21.1			42	11.85
	11.5	16.3
	13	13.8
	8.88	20.8
	10.5	24.1
	10.6	15.1
	8.05	28.7
	Fig8e YIELD				PD1
	IgG	anti-IL-22			IgG	anti-IL-22
	10648	2314			164	213
	6469	1485			285	248
	5586	2602			229	168
	14490	2218			162.4	149
	6400	785			173.8	144
	4930	16302			163.2	126.2
	4510	4766.8			154	184.2
	6314	15351			250	116.8
	752	11155			189	238
	2628	26970			214.3	153.4

## Sheet: Fig9
Fig9a body weight
	WT SPL+ anti-CD4	WT SPL+ anti-CD4	WT SPL+ anti-CD4	WT SPL+ anti-CD4	WT SPL+ anti-CD4	WT SPL+ anti-CD4	WT SPL+ anti-CD4	WT SPL+ anti-CD4	WT SPL+ anti-CD4	WT SPL+ anti-CD4	WT SPL+ anti-CD4	WT SPL+ anti-CD4	IFNγ-/- SPL+anti-CD4	IFNγ-/- SPL+anti-CD4	IFNγ-/- SPL+anti-CD4	IFNγ-/- SPL+anti-CD4	IFNγ-/- SPL+anti-CD4	IFNγ-/- SPL+anti-CD4	IFNγ-/- SPL+anti-CD4	IFNγ-/- SPL+anti-CD4	IFNγ-/- SPL+anti-CD4	IFNγ-/- SPL+anti-CD4	IFNγ-/- SPL+anti-CD4	IFNγ-/- SPL+anti-CD4	IFNγ-/- SPL+anti-CD4 to B7H1-/- Rec	IFNγ-/- SPL+anti-CD4 to B7H1-/- Rec	IFNγ-/- SPL+anti-CD4 to B7H1-/- Rec	IFNγ-/- SPL+anti-CD4 to B7H1-/- Rec	IFNγ-/- SPL+anti-CD4 to B7H1-/- Rec	IFNγ-/- SPL+anti-CD4 to B7H1-/- Rec	IFNγ-/- SPL+anti-CD4 to B7H1-/- Rec	IFNγ-/- SPL+anti-CD4 to B7H1-/- Rec	IFNγ-/- SPL+anti-CD4 to B7H1-/- Rec	IFNγ-/- SPL+anti-CD4 to B7H1-/- Rec	IFNγ-/- SPL+anti-CD4 to B7H1-/- Rec	IFNγ-/- SPL+anti-CD4 to B7H1-/- Rec
0	100	100	100	100	100	100	100	100	100				100	100	100	100	100	100	100	100	100				100	100	100	100	100	100	100	100
1	91	88	89	92	96	96	92	93	93				92	92	93	93	88	96	88	93	92				95	100	96	100	95	95	95	95
3	83	81	82	80	78	83	79	86	85				80	79	85	89	84	92	81	85	85				91	91	84	92	86	90	86	86
5	83	81	82	80	74	83	75	86	78				76	79	85	81	80	88	73	78	81				86	86	76	84	81	85	86	86
7	74	81	82	76	70	65	71	83	74				76		78	74		73	69	70	73				77	73	72	76	81	85	81	81
9	83	81	82	84	78	78	79	83	74				72		78			77	65	70	77				82	82	72	80	81	85	81	81
12	87	81	79	80	74	78	79	83	74				68		74				65	70	81				77	86	80	84	86	90	81	86
15	87	77	89	84	74	83	83	93	89				64		74					63	73				82	91	84	88	95	100	86	95
17	91	81	89	84	74	83	83	90	89				60		78					67	65				86	91	84	88	95	100	86	95
20	96	96	96	92	83	96	92	86	85						78					70	54				86	91	84	88	95	100	86	95
25	96	96	96	96	91	96	92	93	93						70					70					91	95	84	71	95	100	90	95
30	96	96	96	96	91	96	92	93	93						70					70					91	95	86	75	95	100	90	95
Fig9a diarrhea
	WT SPL + anti-CD4	WT SPL + anti-CD4	WT SPL + anti-CD4	WT SPL + anti-CD4	WT SPL + anti-CD4	WT SPL + anti-CD4	WT SPL + anti-CD4	WT SPL + anti-CD4	WT SPL + anti-CD4	WT SPL + anti-CD4	WT SPL + anti-CD4	WT SPL + anti-CD4	IFNγ-/- SPL+ anti-CD4	IFNγ-/- SPL+ anti-CD4	IFNγ-/- SPL+ anti-CD4	IFNγ-/- SPL+ anti-CD4	IFNγ-/- SPL+ anti-CD4	IFNγ-/- SPL+ anti-CD4	IFNγ-/- SPL+ anti-CD4	IFNγ-/- SPL+ anti-CD4	IFNγ-/- SPL+ anti-CD4	IFNγ-/- SPL+ anti-CD4	IFNγ-/- SPL+ anti-CD4	IFNγ-/- SPL+ anti-CD4	ifnγ-/- SPL+ anti-CD4 to B7H1-/-Rec	ifnγ-/- SPL+ anti-CD4 to B7H1-/-Rec	ifnγ-/- SPL+ anti-CD4 to B7H1-/-Rec	ifnγ-/- SPL+ anti-CD4 to B7H1-/-Rec	ifnγ-/- SPL+ anti-CD4 to B7H1-/-Rec	ifnγ-/- SPL+ anti-CD4 to B7H1-/-Rec	ifnγ-/- SPL+ anti-CD4 to B7H1-/-Rec	ifnγ-/- SPL+ anti-CD4 to B7H1-/-Rec	ifnγ-/- SPL+ anti-CD4 to B7H1-/-Rec	ifnγ-/- SPL+ anti-CD4 to B7H1-/-Rec	ifnγ-/- SPL+ anti-CD4 to B7H1-/-Rec	ifnγ-/- SPL+ anti-CD4 to B7H1-/-Rec
0	100	100	100	100	100	100	100	100	100				100	100	100	100	100	100	100	100	100				100	100	100	100	100	100	100	100
1	100	100	100	100	100	100	100	100	100				100	100	100	100	100	100	100	100	100				100	100	100	100	100	100	100	100
3	100	100	100	100	100	100	100	100	100				100	100	100	100	100	100	100	100	100				100	100	100	100	100	100	100	100
5	100	100	100	100	100	100	100	100	100				100	0	100	0	0	0	0	0	100				100	100	100	100	100	100	100	100
7	100	100	100	100	100	100	100	100	100				0		0	0		0	0	0	0				100	100	0	0	0	100	0	0
9	100	100	100	100	100	100	100	100	100				0		0			0	0	0	0				0	0	0	0	0	0	0	0
12	100	100	100	100	100	100	100	100	100				0		0				0	0	0				100	100	100	100	100	0	0	100
15	100	100	100	100	100	100	100	100	100				0		0				0	0	0				100	100	100	100	100	100	100	100
17	100	100	100	100	100	100	100	100	100				0		0					0	0				100	100	100	100	100	100	100	100
20	100	100	100	100	100	100	100	100	100						0					0	0				100	100	100	100	100	100	100	100
25	100	100	100	100	100	100	100	100	100						0					0					100	100	100	100	100	100	100	100
30	100	100	100	100	100	100	100	100	100																100	100	100	100	100	100	100	100
Fig9a survival
	WT SPL+ anti-CD4	IFNγ-/- SPL+anti-CD4	PDL1 REC
30	0		0
30	0		0
30	0		0
30	0		0
30	0		0
30	0		0
30	0
7		1
30		0	0
12		1
15		1
5		1
7		1
30	0		0
30	0
20		1
25		1
Fig9b %				Fig9b yield
WT Rec	PD-L1-/- Rec			WT Rec	PD-L1-/- Rec
11.5	15.5			3161	9015
16.5	15.6			2291	4614
13	25.9			3500	6972
8.88	27.2			3343	3668
10.5	16.1			2683	4071
	Fig9c
	WT Rec	PD-L1-/- Rec
	850	424
	20	5
	22	0
	18	0
	95	0
	24	0
	235	0
	652	0
	2	0
	0	0
	0	0
	0	0
	0	0
	0	0
	0	0
	Fig9d Survival
		WT BM	CX3CR1-/- BM
	15	0
	15	0
	15	0
	15	0
	8		1
	7		1
	7		1
	8		1
	15	0
	15	0
	15	0
	15	0
	15	0
	8		1
	8		1
	15		0
	15		0
	15		0
Fig9d diarrhea
	WT BM	WT BM	WT BM	WT BM	WT BM	WT BM	WT BM	WT BM	WT BM	CX3CR1-/- BM	CX3CR1-/- BM	CX3CR1-/- BM	CX3CR1-/- BM	CX3CR1-/- BM	CX3CR1-/- BM	CX3CR1-/- BM	CX3CR1-/- BM	CX3CR1-/- BM
0	100	100	100	100	100	100	100	100	100	100	100	100	100	100	100	100	100	100
3	100	100	100	100	100	100	100	100	100	100	100	100	100	100	100	100	100	100
5	100	100	0	0	0	0	100	100	100	0	0	0	0	0	100	100	100	100
7	0	0	0	0	0	0	0	0	0	0	0	0	0	0	0	0	0	0
9	100	100	100	100	100	100	100	100	100	0	0	0	0	0	0	0	0	0
11	100	100	100	100	100	100	100	100	100	0	0	0	0	0	0	0	0	0
13	100	100	100	100	100	100	100	100	100	0	0	0	0	0	0	0	0	0
15	100	100	100	100	100	100	100	100	100	0	0	0	0	0	0	0	0	0
	Fig9e				Fig9f
	WT-BM	CX3CR1-/- BM			WT-BM	CX3CR1 KO BM
	23.9	1.02			0.95	1.9
	8.79	0.53			1.74	2.39
	41.3	0.59			1.63	5.21
	10.9	0.64			2.19	4.92
					1.18	4.93
					1.34	3.22
	Fig9g-liver				Fig9g-MLN
	WT-BM	CX3CR1-/--BM			WT-BM	CX3CR1-/--BM
	0	16			0	276
	0	32			0	0
	0	424			0	800
	0	128			0	640
	0	412			2	5
	0	278			2	216
	0	86			0	51
	0	519			19	0
Fig.9h body weight
	CX3CR1lo	CX3CR1lo	CX3CR1lo	CX3CR1lo	CX3CR1lo	CX3CR1lo	CX3CR1hi	CX3CR1hi	CX3CR1hi	CX3CR1hi	CX3CR1hi	CX3CR1hi
0	100	100	100	100	100	100	100	100	100	100	100	100
3	89.2857	92.5926	83.3333	92.5926	92.3077	80	92.5926	92.3077	92.3077	92.3077	92.5926	93.1034
5	85.7143	88.8889	83.3333	81.4815	84.6154	65	85.1852	84.6154	88.4615	84.6154	88.8889	86.2069
7	75	81.4815	79.1667	81.4815	80.7692	60	85.1852	76.9231	84.6154	76.9231	81.4815	75.8621
9	75	81.4815	79.1667	81.4815	80.7692	65	85.1852	76.9231	84.6154	80.7692	81.4815	79.3103
11	78.5714	88.8889	79.1667	77.7778	84.6154	75	88.8889	80.7692	88.4615	80.7692	81.4815	82.7586
13	78.5714	88.8889	83.3333	77.7778	88.4615	75	92.5926	80.7692	88.4615	80.7692	88.8889	89.6552
15	78.5714	74.0741	83.3333	74.0741	88.4615	75	92.5926	73.0769	92.3077	84.6154	88.8889	93.1034
17	64.2857	66.6667	75	74.0741	84.6154	70	88.8889	80.7692	92.3077	80.7692	85.1852	86.2069
20		62.963	70.8333		80.7692		85.1852	88.4615	92.3077	88.4615	88.8889	89.6552
22		62.963	70.8333		80.7692		85.1852	92.3077	88.4615	84.6154	92.5926	86.2069
25					76.9231		85.1852	88.4615	92.3077	88.4615	88.8889	89.6552
27					76.9231		85.1852	88.4615	88.4615	88.4615	88.8889	86.2069
30					76.9231		85.1852	88.4615	88.4615	84.6154	88.8889	89.6552
Fig.9h dairrhea
	CX3CR1lo	CX3CR1lo	CX3CR1lo	CX3CR1lo	CX3CR1lo	CX3CR1lo	CX3CR1hi	CX3CR1hi	CX3CR1hi	CX3CR1hi	CX3CR1hi	CX3CR1hi
0	100	100	100	100	100	100	100	100	100	100	100	100
3	100	100	100	100	100	100	100	100	100	100	100	100
5	0	0	0	100	100	100	100	100	100	100	100	100
7	0	0	0	0	0	0	100	100	100	100	100	100
9	0	0	0	0	0	0	100	100	100	100	100	100
11	0	0	0	0	0	0	100	100	100	100	100	100
13	0	0	0	0	0	0	100	100	100	100	100	100
15		0	0	0	0	0	100	100	100	100	100	100
17			0	0	0	0	100	100	100	100	100	100
20					0	0	100	100	100	100	100	100
22					0	0	100	100	100	100	100	100
25						0	100	100	100	100	100	100
27						0	100	100	100	100	100	100
30						0	100	100	100	100	100	100
Fig.9h Survival
	CX3CR1lo	CX3CR1hi
15	1
16	1
18	1
30		0
30		0
24	1
22	1
30	0	0
30		0
30		0
21
30		0

## Sheet: Fig10
	Fig10a-#cx3cr1-c			Fig10a-%cx3cr1-c
	DEX-1	DEX-4		DEX-1	DEX-4
	0.315172	0.250272		25.2	23
	0.27246	0.111232		22.5	20.1
	0.29046	0.178416		27.1	14.8
	0.48678	0.141024		27	20.9
	0.21216	0.25856		27.7	2.44
	0.215762	0.16731		25.6	25
		0.105			12.2
		0.0747			14.8
		0.005551			15.6
		0.023892			17.7
		0.001028			6.61
		0.007772			13.8
	Fig10b-Survival
		CX3CR1+/- BM	CX3CR1-/- BM
	6	1	1
	7	1	1
	7		1
	7		1
	7		1
	6		1
	7		1
	7		1
	8	1	1
	8	1	1
	8	1
	30	0
	30	0
	30	0
	30	0
Fig10c-IL22+CD4
	CX3CR1+/--BM	CX3CR1+/--BM	CX3CR1+/--BM	CX3CR1+/--BM	CX3CR1+/--BM	CX3CR1-/--BM	CX3CR1-/--BM	CX3CR1-/--BM	CX3CR1-/--BM	CX3CR1-/--BM
MLN	1.53	2.26	2.44	2.6		5.51	7	5.93	3.75
Fig10c-IL22+CD8
	WT-BM	WT-BM	WT-BM	WT-BM	WT-BM	CX3CR1 KO BM	CX3CR1 KO BM	CX3CR1 KO BM	CX3CR1 KO BM	CX3CR1 KO BM
MLN	1.62	2.27	3.08	4.22		9.43	7.46	5.89	7.85

[truncated: 8 more sheets: supp Fig1, supp Fig2, supp Fig3, supp Fig5, Supp Fig6, Supp Fig7, Supp Fig8, Supp Fig11]
